# Supplementary material for: A Polyomavirus-Positive Merkel Cell Carcinoma Mouse Model Supports a Unified Origin for Somatic and Germ Cell Cancers
Source: Cancers (Basel). 2025 Aug 27;17(17):2800. doi: 10.3390/cancers17172800 (PMC12427375; doi:10.3390/cancers17172800)
Supplement: Supplementary file 1 [file cancers-17-02800-s001.zip]

Archive with 3 entries (3 files):
- Supplemental Information Except Table S2 & Table S4.pdf
- Table S2 Primeval stem cell, VP-MCC, VN-MCC lines and VP-MCC-like tumor RT-qPCR (S2A) and statistical analysis (S2B,S2C,S2D).xlsx
- Table S4 Flow raw data and statistical calculations.xlsx
