# Supplementary material for: A Polyomavirus-Positive Merkel Cell Carcinoma Mouse Model Supports a Unified Origin for Somatic and Germ Cell Cancers
Source: Cancers (Basel). 2025 Aug 27;17(17):2800. doi: 10.3390/cancers17172800 (PMC12427375; doi:10.3390/cancers17172800)
Supplement: Supplementary file 1 [file cancers-17-02800-s001.zip › Table S2 Primeval stem cell, VP-MCC, VN-MCC lines and VP-MCC-like tumor RT-qPCR (S2A) and statistical analysis (S2B,S2C,S2D).xlsx]

## Sheet: S2A
Table S2 RT-qPCR Results of hPGCLC_A4_L82, hiPSC_A4_L82, Seven VMLTs, VP-MCC cell lines and VN-MCC cell lines
Gene Category	Genes	cell line injected	Mouse #84.5	Mouse #85.1		Mouse #85.2		cell line injected	Mouse #85.3	Mouse #85.4	VP-MCC cell lines						VN-MCC cell lines
NE	INSM1	hiPSC_A4_L82	84.5R	85.1R	85.1L	85.2R	85.2L	hPGCLC L82	85.3	85.4	CVG1	MKL1	MKL2	MS1	PeTa	WaGa	MCC13	UISO
	dCq	-12.525	-6.867	-6.531	-7.486	-5.636	-6.776	-9.62	-7.165	-6.224	-4.926	-5.515	-4.485	-3.558	-5.369	-4.502	NaN	NaN
	STD	0.41	0.485	0.231	0.565	0.462	0.525	0.517	0.105	0.576	0.167	0.158	0.171	0.052	0.016	0.086	NaN	NaN
	Chromogranin A	hiPSC_A4_L82	84.5R	85.1R	85.1L	85.2R	85.2L	hPGCLC L82	85.3	85.4	CVG1	MKL1	MKL2	MS1	PeTa	WaGa	MCC13	UISO
	dCq	-4.164	-4.843	-5.173	-4.642	-4.793	-3.811	-4.731	-2.376	-2.968	-2.155	-4.006	-2.957	-3.355	-4.486	-3.341	-4.131	-2.742
	STD	0.236	0.314	0.227	0.024	0.21	0.603	0.311	0.112	0.082	0.817	0.415	0.54	0.538	0.352	0.858	0.04	0.186
	Synaptophasin	hiPSC_A4_L82	84.5R	85.1R	85.1L	85.2R	85.2L	hPGCLC L82	85.3	85.4	CVG1	MKL1	MKL2	MS1	PeTa	WaGa	MCC13	UISO
	dCq	-4.838	-2.209	-3.285	-2.719	-1.732	-1.901	-4.722	-1.324	-1.514	-1.116	-1.132	-0.187	-0.201	-1.223	-0.618	-2.511	-0.874
	STD	0.132	0.378	0.467	0.275	0.256	0.075	0.247	0.106	0.092	0.295	0.209	0.371	0.439	0.423	0.61	0.222	0.484
	NCAM	hiPSC_A4_L82	84.5R	85.1R	85.1L	85.2R	85.2L	hPGCLC L82	85.3	85.4	CVG1	MKL1	MKL2	MS1	PeTa	WaGa	MCC13	UISO
	dCq	-3.955	1.39	-0.71	0.34	-0.737	1.073	-3.509	1.09	1.323	0.023	0.554	0.156	1.911	-0.509	0.325	-7.036	0.189
	STD	0.14	0.086	0.098	0.053	0.658	0.364	0.048	0.074	0.025	0.258	0.232	0.306	0.278	0.244	0.26	0.499	0.082
	Pax6	hiPSC_A4_L82	84.5R	85.1R	85.1L	85.2R	85.2L	hPGCLC L82	85.3	85.4	CVG1	MKL1	MKL2	MS1	PeTa	WaGa	MCC13	UISO
	dCq	-7.698	0.403	-0.877	-0.797	0.221	0.54	-7.649	1.8	0.62	-0.182	-0.428	-0.041	0.902	-1.012	0.502	-3.686
	STD	0.104	0.048	0.026	0.227	0.07	0.031	0.34	0.245	0.29	0.301	0.445	0.178	0.213	0.02	0.163	0.205	0.179
	POU3F2	hiPSC_A4_L82	84.5R	85.1R	85.1L	85.2R	85.2L	hPGCLC L82	85.3	85.4	CVG1	MKL1	MKL2	MS1	PeTa	WaGa	MCC13	UISO
	dCq	-6.824	0.615	-0.222	-0.091	0.963	0.893	-7.8	-0.501	0.778	1.224	1.132	0.664	1.664	2.19	0.694	-6.967	-0.653
	STD	0.084	0.456	0.1	0.162	0.247	0.213	0.649	0.171	0.122	0.509	0.214	1.85	0.066	0.115	0.056	0.029	0.092
	ATOH1	hiPSC_A4_L82	84.5R	85.1R	85.1L	85.2R	85.2L	hPGCLC L82	85.3	85.4	CVG1	MKL1	MKL2	MS1	PeTa	WaGa	MCC13	UISO
	dCq	-6.709	-5.641	-4.725	-3.775	-2.453	-3.976	-6.957	-4.223	-4.296	2.299	2.423	2.947	3.216	2.648	2.308	-7.612	-4.519
	STD	0.112	0.273	0.28	0.102	0.209	0.18	0.863	0.546	0.179	0.004	0.158	0.097	0.124	0.129	0.306	0.837	0.16
	NSE	hiPSC_A4_L82	84.5R	85.1R	85.1L	85.2R	85.2L	hPGCLC L82	85.3	85.4	CVG1	MKL1	MKL2	MS1	PeTa	WaGa	MCC13	UISO
	dCq	0.423	0.5	-0.782	-0.487	0.1	0.017	0.841	-0.043	0.28	1.866	1.486	1.083	1.923	1.369	1.705	-1.574	-0.349
	STD	0.141	0.116	0.031	0.107	0.05	0.07	0.52	0.083	0.067	0.412	0.088	0.061	0.075	0.104	0.096	0.302	0.23
	KRT8	hiPSC_A4_L82	84.5R	85.1R	85.1L	85.2R	85.2L	hPGCLC L82	85.3	85.4	CVG1	MKL1	MKL2	MS1	PeTa	WaGa	MCC13	UISO
	dCq	-2.467	-7.585	-5.564	-5.345	-3.567	-5.676	-0.321	-5.746	-4.736	-3.668	-4.733	-2.365	-2.495	-4.666	-2.442	-4.24	-5.167
	STD	0.118	0.469	0.158	0.47	0.191	0.331	0.938	0.204	0.288	0.835	0.439	0.186	0.173	0.129	0.07	0.113	0.509
	KRT18	hiPSC_A4_L82	84.5R	85.1R	85.1L	85.2R	85.2L	hPGCLC L82	85.3	85.4	CVG1	MKL1	MKL2	MS1	PeTa	WaGa	MCC13	UISO
	dCq	-10.691	-6.987	-4.678	-5.31	-3.319	-5.439	1.333	-7.95	-4.079	-1.628	-3.679	-0.822	-1.814	-3.223	-1.97	-3.924	-5.774
	STD	1.539	0.373	0.286	0.354	0.446	0.609	0.607	0.968	0.3	0.294	0.243	0.342	0.159	0.153	0.215	0.742	0.115
	KRT20	hiPSC_A4_L82	84.5R	85.1R	85.1L	85.2R	85.2L	hPGCLC L82	85.3	85.4	CVG1	MKL1	MKL2	MS1	PeTa	WaGa	MCC13	UISO
	dCq	NaN	-12.147	-5.739	-8.146	-7.335	-11.206	NaN	-10.547	-5.956	-2.065	-4.56	-2.105	-2.71	-0.909	-0.52	-11.673	-10.448
	STD	NaN	0.193	0.615	0.218	0.253	0.202	NaN	0.326	0.102	0.478	0.246	0.959	0.567	0.509	0.163	0.296	0.741
	Oct4.2	hiPSC_A4_L82	84.5R	85.1R	85.1L	85.2R	85.2L	hPGCLC L82	85.3	85.4	CVG1	MKL1	MKL2	MS1	PeTa	WaGa	MCC13	UISO
	dCq	0.718	0.977	-0.82	-0.863	-0.45	-1.647	-0.124	-6.93	-6.21	-4.603	-6.749	-6.811	-5.986	-5.738	-1.999	-7.24	-3.999
	STD	0.143	0.096	0.251	0.064	0.112	0.211	0.179	0.155	1.014	0.34	0.195	0.177	0.329	0.059	0.211	0.77	0.177
	Nanog	hiPSC_A4_L82	84.5R	85.1R	85.1L	85.2R	85.2L	hPGCLC L82	85.3	85.4	CVG1	MKL1	MKL2	MS1	PeTa	WaGa	MCC13	UISO
	dCq	0.081	-4.942	-4.684	-4.534	-3.341	-4.455	1.594	-5.932	-4.846	-5.87	-5.464	-3.606	-3.229	-4.776	-2.502	-7.61	-4.534
	STD	0.3	0.106	0.017	0.09	0.157	0.232	0.87	0.242	0.267	0.325	0.379	0.366	0.094	0.262	0.062	0.446	0.556
	Sox2	hiPSC_A4_L82	84.5R	85.1R	85.1L	85.2R	85.2L	hPGCLC L82	85.3	85.4	CVG1	MKL1	MKL2	MS1	PeTa	WaGa	MCC13	UISO
	dCq	1.75	0.941	0.187	0.004	0.83	0.757	-3.396	-0.35	0.855	1.726	0.97	1.348	1.39	0.105	1.364	-3.112	0.534
	STD	0.022	0.146	0.043	0.288	0.131	0.076	1.161	0.179	0.036	1.06	0.727	0.346	0.171	0.331	0.64	0.16	0.26
PGC	Blimp1	hiPSC_A4_L82	84.5R	85.1R	85.1L	85.2R	85.2L	hPGCLC L82	85.3	85.4	CVG1	MKL1	MKL2	MS1	PeTa	WaGa	MCC13	UISO
	dCq	-6.92033	-4.62333	-3.42	-2.82667	-3.99333	-5.08	-0.558	-3.453	-3.557	-8.121	-10.356	-7.508	-8.629	-8.473	-2.488	-7.925	-3.429
	STD	0.743236	0.305341	0.240069	0.11547	0.347707	0.548574	0.158	0.25	0.139	0.3	0.767	0.997	0.922	0.543	0.05	0.268	0.355
	Sox17	hiPSC_A4_L82	84.5R	85.1R	85.1L	85.2R	85.2L	hPGCLC L82	85.3	85.4	CVG1	MKL1	MKL2	MS1	PeTa	WaGa	MCC13	UISO
	dCq	-5.755	-9.218	-6.236	-5.545	-4.875	-4.097	0.36	-6.328	-4.638	-7.588	-9.971	-8.866	-8.814	-10.196	-3.648	-10.096	-6.594
	STD	0.441	0.938	0.641	0.394	0.15	0.355	0.146	0.292	0.495	0.057	1.197	0.614	1.364	0.327	0.184	1.195	0.552
	TFAP2C	hiPSC_A4_L82	84.5R	85.1R	85.1L	85.2R	85.2L	hPGCLC L82	85.3	85.4	CVG1	MKL1	MKL2	MS1	PeTa	WaGa	MCC13	UISO
	dCq	0.394	-3.11	-3.467	-2.734	-2.262	-2.591	2.872	-1.765	-1.264	-5.986	-8.438	-8.747	-7.791	-5.646	-1.912	-5.462	-4.593
	STD	0.03	0.121	0.359	0.154	0.181	0.068	0.062	0.053	0.172	0.543	1.277	1.346	0.592	0.363	0.116	0.123	0.214
	Nanos 3	hiPSC_A4_L82	84.5R	85.1R	85.1L	85.2R	85.2L	hPGCLC L82	85.3	85.4	CVG1	MKL1	MKL2	MS1	PeTa	WaGa	MCC13	UISO
	dCq	-5.067	-4.13	-3.777	-3.143	-3.767	-2.06	2.405	-1.827	-2.083	-0.417	-3.14	-1.87	-1.8	-2.22	-1.31	-3.56	-2.03
	STD	0.266	0.138	0.354	0.135	0.13	0.18	0.227	0.015	0.215	0.15	0.23	0.304	0.015	0.194	0.147	0.204	0.469
McPyv	MCPyV LT	hiPSC_A4_L82	84.5R	85.1R	85.1L	85.2R	85.2L	hPGCLC L82	85.3	85.4	CVG1	MKL1	MKL2	MS1	PeTa	WaGa	MCC13	UISO
	dCq	-1.61	-0.467	-1.11	-0.203	-0.94	-0.574	-2.89	-0.763	-0.843	-0.32	-0.367	-0.78	0.243	-0.65	1.093	NaN	NaN
	STD	0.0766	0.635	0.074	0.099	1.219	0.134	0.778	0.171	0.44	0.162	0.151	0.233	0.198	0.282	0.352	NaN	NaN

## Sheet: S2B
RT-qPCR gene expression comparison between VMLTs and VP-MCC lines and statisctical analysis
VMLT = VP-MCCLike Tumor			VMLT1 = hiPSC_A4_L82 derived VMLT; VMLT2 = hPGCLC_A4_L82 derived VMLT
Gene expressions were compared between VMLT1s vs VP-MCC lines (Column 4), between VMLT2 vs VP-MCC lines (Column 10) and ALL VMLTs vs VP-MCC lines (Column 14)
Statistically significant difference in mRNA expression: p<0.05, but dCqs overlap or ddCq<1.0 (2 fold) bwteen any VMLT(s) and any VP-MCC line(s)
Statistically Significant difference in mRNA expression: p<0.05, but ddCq<1.5 (2.8 fold) bwteen any VMLT(s) and any VP-MCC line(s)
Statistically significant difference in mRNA expression: p<0.05, but ddCq> 4.5 (>22 fold) bwteen any VMLT(s) and any VP-MCC line(s)
Red letter shaded in dark pink: No gene expression detecetd
									p (p values of VMLTs vs VP_MCC lines) vs (p values of VMLTs vs VN-MCC lines)]
FINDING Summary:									0.186693	(2-tail and paired T test)
1. All statistically significant (p<0.05 in Column 4 and Column 10) ddCq genes between VMLTs and VP-MCC cell lines (p<0.05) have dCq overlaps (shaded light green), ddCq<1 (shaded aqua) between any VMLT vs at least
one VP-MCC line (shaded yellow) in all genes except ATOH1 abd CK20.
2. Although the CK20 gene expression difference between VMLTs and VP-MCC lines was statsitically significant (p=0.0021), VMLT1 T#85.1R and VMLT2 T#85.4 showed ddCq <1.5 (~2.8 fold).
3. Maximum ddCqs between the tested 6 VP-MCC cell lines themselves (Column 24) were routinely ddCq>1 and can be up to ddCq>7, indicating statistical analysis of minor gene expression difference may not be biologically meaningful.
MCC is a high grade neuroendocrine carcinomas. Like other high grade neuroendocirne cancer, MCC may exhibit variable levels of neuroendocrine and epithelial gene expression [22, 23]. Mild gene expression difference between
VMLTs derived from a single hiPSC cell line of the same donor, versus the 6 tested VP-MCC lines do not necessarily represent true biological difference, although they may be statistically significant.
4. The only gene showed potentially biologically meaningful significant gene expression difference other than p<0.05 is ATOH1 gene expression as there was no overlap of ATOH1 dCqs between any VMLT to any VP-MCC line and the
minimum ddCQ > 4.5 (22.6 fold) between any VMLT and any of the 6 VP-MCC lines tested.
Gene Category	Genes	cell line injected	p (VMLT1s vs VP-MCCs)	Mouse #84.5	Mouse #85.1		Mouse #85.2		p (VMLT2 vs VP-MCCs)	cell line injected	Mouse #85.3	Mouse #85.4	p (All VMLTs vs VP-MCCs)	VP-MCC cell lines						VN-MCC cell lines		p (all VMLTs vs VN-MCC lines )	Maximum difference in dCq within VP-MCC lines
NE	INSM1	hiPSC_A4_L82	0.00130646	84.5R	85.1R	85.1L	85.2R	85.2L	0.0142336	hPGCLC L82	85.3	85.4	0.0533015	CVG1	MKL1	MKL2	MS1	PeTa	WaGa	MCC13	UISO
	dCq	-12.525		-6.867	-6.531	-7.486	-5.636	-6.776		-9.62	-7.165	-6.224		-4.926	-5.515	-4.485	-3.558	-5.369	-4.502	NaN	NaN	NA	1.957
	STD	0.41		0.485	0.231	0.565	0.462	0.525		0.517	0.105	0.576		0.167	0.158	0.171	0.052	0.016	0.086	NaN	NaN
	Chromogranin A	hiPSC_A4_L82	0.0144594	84.5R	85.1R	85.1L	85.2R	85.2L	0.295718	hPGCLC L82	85.3	85.4	0.0144594	CVG1	MKL1	MKL2	MS1	PeTa	WaGa	MCC13	UISO
	dCq	-4.164		-4.843	-5.173	-4.642	-4.793	-3.811		-4.731	-2.376	-2.968		-2.155	-4.006	-2.957	-3.355	-4.486	-3.341	-4.131	-2.742	0.577014	1.529
	STD	0.236		0.314	0.227	0.024	0.21	0.603		0.311	0.112	0.082		0.817	0.415	0.54	0.538	0.352	0.858	0.04	0.186
	Synaptophasin	hiPSC_A4_L82	0.000911079	84.5R	85.1R	85.1L	85.2R	85.2L	0.109722	hPGCLC L82	85.3	85.4	0.00875929	CVG1	MKL1	MKL2	MS1	PeTa	WaGa	MCC13	UISO
	dCq	-4.838		-2.209	-3.285	-2.719	-1.732	-1.901		-4.722	-1.324	-1.514		-1.116	-1.132	-0.187	-0.201	-1.223	-0.618	-2.511	-0.874	0.593835	1.036
	STD	0.132		0.378	0.467	0.275	0.256	0.075		0.247	0.106	0.092		0.295	0.209	0.371	0.439	0.423	0.61	0.222	0.484
	NCAM	hiPSC_A4_L82	0.803743	84.5R	85.1R	85.1L	85.2R	85.2L	0.240589	hPGCLC L82	85.3	85.4	0.58842	CVG1	MKL1	MKL2	MS1	PeTa	WaGa	MCC13	UISO
	dCq	-3.955		1.39	-0.71	0.34	-0.737	1.073		-3.509	1.09	1.323		0.023	0.554	0.156	1.911	-0.509	0.325	-7.036	0.189	0.0829458	2.42
	STD	0.14		0.086	0.098	0.053	0.658	0.364		0.048	0.074	0.025		0.258	0.232	0.306	0.278	0.244	0.26	0.499	0.082
	Pax6	hiPSC_A4_L82	0.889401	84.5R	85.1R	85.1L	85.2R	85.2L	0.072743	hPGCLC L82	85.3	85.4	0.173198	CVG1	MKL1	MKL2	MS1	PeTa	WaGa	MCC13	UISO
	dCq	-7.698		0.403	-0.877	-0.797	0.221	0.54		-7.649	1.8	0.62		-0.182	-0.428	-0.041	0.902	-1.012	0.502	-3.686	-2.812	0.00397431	1.914
	STD	0.104		0.048	0.026	0.227	0.07	0.031		0.34	0.245	0.29		0.301	0.445	0.178	0.213	0.02	0.163	0.205	0.179
	POU3F2	hiPSC_A4_L82	0.0403481	84.5R	85.1R	85.1L	85.2R	85.2L	0.0789477	hPGCLC L82	85.3	85.4	0.0444036	CVG1	MKL1	MKL2	MS1	PeTa	WaGa	MCC13	UISO
	dCq	-6.824		0.615	-0.222	-0.091	0.963	0.893		-7.8	-0.501	0.778		1.224	1.132	0.664	1.664	2.19	0.694	-6.967	-0.653	0.0390749	1.526
	STD	0.084		0.456	0.1	0.162	0.247	0.213		0.649	0.171	0.122		0.509	0.214	1.85	0.066	0.115	0.056	0.029	0.092
	ATOH1	hiPSC_A4_L82	3.12169e-07	84.5R	85.1R	85.1L	85.2R	85.2L	2.89804e-07	hPGCLC L82	85.3	85.4	4.37848e-07	CVG1	MKL1	MKL2	MS1	PeTa	WaGa	MCC13	UISO
	dCq	-6.709		-5.641	-4.725	-3.775	-2.453	-3.976		-6.957	-4.223	-4.296		2.299	2.423	2.947	3.216	2.648	2.308	-7.612	-4.519	0.0601353	0.908
	STD	0.112		0.273	0.28	0.102	0.209	0.18		0.863	0.546	0.179		0.004	0.158	0.097	0.124	0.129	0.306	0.837	0.16
	NSE	hiPSC_A4_L82	7.91698e-05	84.5R	85.1R	85.1L	85.2R	85.2L	0.00116206	hPGCLC L82	85.3	85.4	0.000119189	CVG1	MKL1	MKL2	MS1	PeTa	WaGa	MCC13	UISO
	dCq	0.423		0.5	-0.782	-0.487	0.1	0.017		0.841	-0.043	0.28		1.866	1.486	1.083	1.923	1.369	1.705	-1.574	-0.349	0.0991401
	STD	0.141		0.116	0.031	0.107	0.05	0.07		0.52	0.083	0.067		0.412	0.088	0.061	0.075	0.104	0.096	0.302	0.23
	KRT8	hiPSC_A4_L82	0.0203358	84.5R	85.1R	85.1L	85.2R	85.2L	0.0773463	hPGCLC L82	85.3	85.4	0.933024	CVG1	MKL1	MKL2	MS1	PeTa	WaGa	MCC13	UISO
	dCq	-2.467		-7.585	-5.564	-5.345	-3.567	-5.676		-0.321	-5.746	-4.736		-3.668	-4.733	-2.365	-2.495	-4.666	-2.442	-4.24	-5.167	0.565414	2.368
	STD	0.118		0.469	0.158	0.47	0.191	0.331		0.938	0.204	0.288		0.835	0.439	0.186	0.173	0.129	0.07	0.113	0.509
	KRT18	hiPSC_A4_L82	0.00264497	84.5R	85.1R	85.1L	85.2R	85.2L	0.0194637	hPGCLC L82	85.3	85.4	0.739001	CVG1	MKL1	MKL2	MS1	PeTa	WaGa	MCC13	UISO
	dCq	-10.691		-6.987	-4.678	-5.31	-3.319	-5.439		1.333	-7.95	-4.079		-1.628	-3.679	-0.822	-1.814	-3.223	-1.97	-3.924	-5.774	0.831942	2.857
	STD	1.539		0.373	0.286	0.354	0.446	0.609		0.607	0.968	0.3		0.294	0.243	0.342	0.159	0.153	0.215	0.742	0.115
	KRT20	hiPSC_A4_L82	0.000458033	84.5R	85.1R	85.1L	85.2R	85.2L	0.00703417	hPGCLC L82	85.3	85.4	0.000207817	CVG1	MKL1	MKL2	MS1	PeTa	WaGa	MCC13	UISO
	dCq	NaN		-12.147	-5.739	-8.146	-7.335	-11.206		NaN	-10.547	-5.956		-2.065	-4.56	-2.105	-2.71	-0.909	-0.52	-11.673	-10.448	0.145216	4.04
	STD	NaN		0.193	0.615	0.218	0.253	0.202		NaN	0.326	0.102		0.478	0.246	0.959	0.567	0.509	0.163	0.296	0.741
PL	Oct4.2	hiPSC_A4_L82	0.000488373	84.5R	85.1R	85.1L	85.2R	85.2L	0.399294	hPGCLC L82	85.3	85.4	N/A	CVG1	MKL1	MKL2	MS1	PeTa	WaGa	MCC13	UISO
	dCq	0.718		0.977	-0.82	-0.863	-0.45	-1.647		-0.124	-6.93	-6.21		-4.775	-6.749	-6.811	-5.986	-5.738	-1.999	-7.24	-3.999	0.273045	4.812
	STD	0.143		0.096	0.251	0.064	0.112	0.211		0.179	0.155	1.014		0.34	0.195	0.177	0.329	0.059	0.211	0.77	0.177
	Nanog	hiPSC_A4_L82	0.822893	84.5R	85.1R	85.1L	85.2R	85.2L	0.306091	hPGCLC L82	85.3	85.4	0.153598	CVG1	MKL1	MKL2	MS1	PeTa	WaGa	MCC13	UISO
	dCq	0.081		-4.942	-4.684	-4.534	-3.341	-4.455		1.594	-5.932	-4.846		-5.87	-5.464	-3.606	-3.229	-4.776	-2.502	-7.61	-4.534	0.181605	2.962
	STD	0.3		0.106	0.017	0.09	0.157	0.232		0.87	0.242	0.267		0.325	0.379	0.366	0.094	0.262	0.062	0.446	0.556
	Sox2	hiPSC_A4_L82	0.0789535	84.5R	85.1R	85.1L	85.2R	85.2L	0.127676	hPGCLC L82	85.3	85.4	0.0391037	CVG1	MKL1	MKL2	MS1	PeTa	WaGa	MCC13	UISO
	dCq	1.75		0.941	0.187	0.004	0.83	0.757		-3.396	-0.35	0.855		1.726	0.97	1.348	1.39	0.105	1.364	-3.112	0.534	0.125594	1.259
	STD	0.022		0.146	0.043	0.288	0.131	0.076		1.161	0.179	0.036		1.06	0.727	0.346	0.171	0.331	0.64	0.16	0.26
PGC	Blimp1	hiPSC_A4_L82	0.0188374	84.5R	85.1R	85.1L	85.2R	85.2L	0.0862251	hPGCLC L82	85.3	85.4	0.000189526	CVG1	MKL1	MKL2	MS1	PeTa	WaGa	MCC13	UISO
	dCq	-6.92033		-4.62333	-3.42	-2.82667	-3.99333	-5.08		-0.558	-3.453	-3.557		-8.121	-10.356	-7.508	-8.629	-8.473	-2.488	-7.925	-3.429	0.155104	7.868
	STD	0.743236		0.305341	0.240069	0.11547	0.347707	0.548574		0.158	0.25	0.139		0.3	0.767	0.997	0.922	0.543	0.05	0.268	0.355
	Sox17	hiPSC_A4_L82	0.139033	84.5R	85.1R	85.1L	85.2R	85.2L	0.192944	hPGCLC L82	85.3	85.4	0.00648218	CVG1	MKL1	MKL2	MS1	PeTa	WaGa	MCC13	UISO
	dCq	-5.755		-9.218	-6.236	-5.545	-4.875	-4.097		0.36	-6.328	-4.638		-7.588	-9.971	-8.866	-8.814	-10.196	-3.648	-10.096	-6.594	0.0282645	6.548
	STD	0.441		0.938	0.641	0.394	0.15	0.355		0.146	0.292	0.495		0.057	1.197	0.614	1.364	0.327	0.184	1.195	0.552
	TFAP2C	hiPSC_A4_L82	0.0131934	84.5R	85.1R	85.1L	85.2R	85.2L	0.0419153	hPGCLC L82	85.3	85.4	0.000317047	CVG1	MKL1	MKL2	MS1	PeTa	WaGa	MCC13	UISO
	dCq	0.394		-3.11	-3.467	-2.734	-2.262	-2.591		2.872	-1.765	-1.264		-5.986	-8.438	-8.747	-7.791	-5.646	-1.912	-5.462	-4.593	0.00463477	6.835
	STD	0.03		0.121	0.359	0.154	0.181	0.068		0.062	0.053	0.172		0.543	1.277	1.346	0.592	0.363	0.116	0.123	0.214
	Nanos 3	hiPSC_A4_L82	0.0147822	84.5R	85.1R	85.1L	85.2R	85.2L	0.819456	hPGCLC L82	85.3	85.4	0.463478	CVG1	MKL1	MKL2	MS1	PeTa	WaGa	MCC13	UISO
	dCq	-5.067		-4.13	-3.777	-3.143	-3.767	-2.06		2.405	-1.827	-2.083		-0.417	-3.14	-1.87	-1.8	-2.22	-1.31	-3.56	-2.03	0.981005	1.83
	STD	0.266		0.138	0.354	0.135	0.13	0.18		0.227	0.015	0.215		0.15	0.23	0.304	0.015	0.194	0.147	0.204	0.469
McPyv	McPyv LT	hiPSC_A4_L82	0.161914	84.5R	85.1R	85.1L	85.2R	85.2L	0.242375	hPGCLC L82	85.3	85.4	0.0351869	CVG1	MKL1	MKL2	MS1	PeTa	WaGa	MCC13	UISO
	dCq	-1.61		-0.467	-1.11	-0.203	-0.94	-0.574		-2.89	-0.763	-0.843		-0.32	-0.367	-0.78	0.243	-0.65	1.093	NaN	NaN	NA	1.873
	STD	0.0766		0.635	0.074	0.099	1.219	0.134		0.778	0.171	0.44		0.162	0.151	0.233	0.198	0.282	0.352	NaN	NaN
													0.186693

## Sheet: S2C
RT-qPCR gene expression comparison between VMLT1s and VMLT2s statisctical analysis
VMLT = VP-MCCLike Tumor				VMLT1 = hiPSC_A4_L82 derived VMLT; VMLT2 = hPGCLC_A4_L82 derived VMLT
Gene expressions were compared between VMLT1s vs VMLT2s (Column 8)
Statistically significant difference in mRNA expression: p<0.05
FINDING Summary:
Five VMLT1s and two VMLT2s are highly similar in gene expression with only three genes (OCT4, chromogranin, TFAP2C) showed statisticallt significant gene expression levels (p<0.05 in column 8).
1. Among the 3 genes showed statistically different gene expression levels, OCT4 showed very low p value (p=4.77E-4) and was the only one showed large minimum gap ddCq >4.5 ( >22 foold). All VMLT1s derived from hiPSC_A4_L82
retained high expression of one of the core pluripotency factors OCT4, although both VMLT2s derived from hPGCLC_A4_L82 down regulated OCT4 levels similar to that of VP-MCC cell lines. However, IHC stains of PLAP and CD30 were
negative in VMLT1s. Therefore, a embryonic carcinoma component was ruled out.
2. The gene expression differences of chromogranin and TFAP2C between VMLT1 and VMLT2 were pretty limited with minimum gap ddCq<1. Due to known gene expression level variations among the 6 VP-MCC lines themselves,
the biological significance of the differences are probably limited, although they are statistically significant (p<0.05 in column 8).
Gene Category	Genes	Mouse #84.5	Mouse #85.1		Mouse #85.2		p (VMLT1s vs VMLT2s)	Mouse #85.3	Mouse #85.4	VP-MCC cell lines						VN-MCC cell lines		Maximum difference in dCq within VP-MCC lines
NE	INSM1	84.5R	85.1R	85.1L	85.2R	85.2L		85.3	85.4	CVG1	MKL1	MKL2	MS1	PeTa	WaGa	MCC13	UISO
	dCq	-6.867	-6.531	-7.486	-5.636	-6.776	0.95225	-7.165	-6.224	-4.926	-5.515	-4.485	-3.558	-5.369	-4.502	NaN	NaN	1.957
	STD	0.485	0.231	0.565	0.462	0.525		0.105	0.576	0.167	0.158	0.171	0.052	0.016	0.086	NaN	NaN
	Chromogranin A	84.5R	85.1R	85.1L	85.2R	85.2L		85.3	85.4	CVG1	MKL1	MKL2	MS1	PeTa	WaGa	MCC13	UISO
	dCq	-4.843	-5.173	-4.642	-4.793	-3.811	0.00483721	-2.376	-2.968	-2.155	-4.006	-2.957	-3.355	-4.486	-3.341	-4.131	-2.742	1.529
	STD	0.314	0.227	0.024	0.21	0.603		0.112	0.082	0.817	0.415	0.54	0.538	0.352	0.858	0.04	0.186
	Synaptophasin	84.5R	85.1R	85.1L	85.2R	85.2L		85.3	85.4	CVG1	MKL1	MKL2	MS1	PeTa	WaGa	MCC13	UISO
	dCq	-2.209	-3.285	-2.719	-1.732	-1.901	0.103368	-1.324	-1.514	-1.116	-1.132	-0.187	-0.201	-1.223	-0.618	-2.511	-0.874	1.036
	STD	0.378	0.467	0.275	0.256	0.075		0.106	0.092	0.295	0.209	0.371	0.439	0.423	0.61	0.222	0.484
	NCAM	84.5R	85.1R	85.1L	85.2R	85.2L		85.3	85.4	CVG1	MKL1	MKL2	MS1	PeTa	WaGa	MCC13	UISO
	dCq	1.39	-0.71	0.34	-0.737	1.073	0.261673	1.09	1.323	0.023	0.554	0.156	1.911	-0.509	0.325	-7.036	0.189	2.42
	STD	0.086	0.098	0.053	0.658	0.364		0.074	0.025	0.258	0.232	0.306	0.278	0.244	0.26	0.499	0.082
	Pax6	84.5R	85.1R	85.1L	85.2R	85.2L		85.3	85.4	CVG1	MKL1	MKL2	MS1	PeTa	WaGa	MCC13	UISO
	dCq	0.403	-0.877	-0.797	0.221	0.54	0.0795689	1.8	0.62	-0.182	-0.428	-0.041	0.902	-1.012	0.502	-3.686	-2.812	1.914
	STD	0.048	0.026	0.227	0.07	0.031		0.245	0.29	0.301	0.445	0.178	0.213	0.02	0.163	0.205	0.179
	POU3F2	84.5R	85.1R	85.1L	85.2R	85.2L		85.3	85.4	CVG1	MKL1	MKL2	MS1	PeTa	WaGa	MCC13	UISO
	dCq	0.615	-0.222	-0.091	0.963	0.893	0.607582	-0.501	0.778	1.224	1.132	0.664	1.664	2.19	0.694	-6.967	-0.653	1.526
	STD	0.456	0.1	0.162	0.247	0.213		0.171	0.122	0.509	0.214	1.85	0.066	0.115	0.056	0.029	0.092
	ATOH1	84.5R	85.1R	85.1L	85.2R	85.2L		85.3	85.4	CVG1	MKL1	MKL2	MS1	PeTa	WaGa	MCC13	UISO
	dCq	-5.641	-4.725	-3.775	-2.453	-3.976	0.875918	-4.223	-4.296	2.299	2.423	2.947	3.216	2.648	2.308	-7.612	-4.519	0.908
	STD	0.273	0.28	0.102	0.209	0.18		0.546	0.179	0.004	0.158	0.097	0.124	0.129	0.306	0.837	0.16
	NSE	84.5R	85.1R	85.1L	85.2R	85.2L		85.3	85.4	CVG1	MKL1	MKL2	MS1	PeTa	WaGa	MCC13	UISO
	dCq	0.5	-0.782	-0.487	0.1	0.017	0.549593	-0.043	0.28	1.866	1.486	1.083	1.923	1.369	1.705	-1.574	-0.349
	STD	0.116	0.031	0.107	0.05	0.07		0.083	0.067	0.412	0.088	0.061	0.075	0.104	0.096	0.302	0.23
	KRT8	84.5R	85.1R	85.1L	85.2R	85.2L		85.3	85.4	CVG1	MKL1	MKL2	MS1	PeTa	WaGa	MCC13	UISO
	dCq	-7.585	-5.564	-5.345	-3.567	-5.676	0.791732	-5.746	-4.736	-3.668	-4.733	-2.365	-2.495	-4.666	-2.442	-4.24	-5.167	2.368
	STD	0.469	0.158	0.47	0.191	0.331		0.204	0.288	0.835	0.439	0.186	0.173	0.129	0.07	0.113	0.509
	KRT18	84.5R	85.1R	85.1L	85.2R	85.2L		85.3	85.4	CVG1	MKL1	MKL2	MS1	PeTa	WaGa	MCC13	UISO
	dCq	-6.987	-4.678	-5.31	-3.319	-5.439	0.598061	-7.95	-4.079	-1.628	-3.679	-0.822	-1.814	-3.223	-1.97	-3.924	-5.774	2.857
	STD	0.373	0.286	0.354	0.446	0.609		0.968	0.3	0.294	0.243	0.342	0.159	0.153	0.215	0.742	0.115
	KRT20	84.5R	85.1R	85.1L	85.2R	85.2L		85.3	85.4	CVG1	MKL1	MKL2	MS1	PeTa	WaGa	MCC13	UISO
	dCq	-12.147	-5.739	-8.146	-7.335	-11.206	0.78902	-10.547	-5.956	-2.065	-4.56	-2.105	-2.71	-0.909	-0.52	-11.673	-10.448	4.04
	STD	0.193	0.615	0.218	0.253	0.202		0.326	0.102	0.478	0.246	0.959	0.567	0.509	0.163	0.296	0.741
PL	Oct4.2	84.5R	85.1R	85.1L	85.2R	85.2L		85.3	85.4	CVG1	MKL1	MKL2	MS1	PeTa	WaGa	MCC13	UISO
	dCq	0.977	-0.82	-0.863	-0.45	-1.647	0.000477047	-6.93	-6.21	-4.775	-6.749	-6.811	-5.986	-5.738	-1.999	-7.24	-3.999	4.812
	STD	0.096	0.251	0.064	0.112	0.211		0.155	1.014	0.34	0.195	0.177	0.329	0.059	0.211	0.77	0.177
	Nanog	84.5R	85.1R	85.1L	85.2R	85.2L		85.3	85.4	CVG1	MKL1	MKL2	MS1	PeTa	WaGa	MCC13	UISO
	dCq	-4.942	-4.684	-4.534	-3.341	-4.455	0.125549	-5.932	-4.846	-5.87	-5.464	-3.606	-3.229	-4.776	-2.502	-7.61	-4.534	2.962
	STD	0.106	0.017	0.09	0.157	0.232		0.242	0.267	0.325	0.379	0.366	0.094	0.262	0.062	0.446	0.556
	Sox2	84.5R	85.1R	85.1L	85.2R	85.2L		85.3	85.4	CVG1	MKL1	MKL2	MS1	PeTa	WaGa	MCC13	UISO
	dCq	0.941	0.187	0.004	0.83	0.757	0.543728	-0.35	0.855	1.726	0.97	1.348	1.39	0.105	1.364	-3.112	0.534	1.259
	STD	0.146	0.043	0.288	0.131	0.076		0.179	0.036	1.06	0.727	0.346	0.171	0.331	0.64	0.16	0.26
PGC	Blimp1	84.5R	85.1R	85.1L	85.2R	85.2L		85.3	85.4	CVG1	MKL1	MKL2	MS1	PeTa	WaGa	MCC13	UISO
	dCq	-4.62333	-3.42	-2.82667	-3.99333	-5.08	0.506864	-3.453	-3.557	-8.121	-10.356	-7.508	-8.629	-8.473	-2.488	-7.925	-3.429	7.868
	STD	0.305341	0.240069	0.11547	0.347707	0.548574		0.25	0.139	0.3	0.767	0.997	0.922	0.543	0.05	0.268	0.355
	Sox17	84.5R	85.1R	85.1L	85.2R	85.2L		85.3	85.4	CVG1	MKL1	MKL2	MS1	PeTa	WaGa	MCC13	UISO
	dCq	-9.218	-6.236	-5.545	-4.875	-4.097	0.753344	-6.328	-4.638	-7.588	-9.971	-8.866	-8.814	-10.196	-3.648	-10.096	-6.594	6.548
	STD	0.938	0.641	0.394	0.15	0.355		0.292	0.495	0.057	1.197	0.614	1.364	0.327	0.184	1.195	0.552
	TFAP2C	84.5R	85.1R	85.1L	85.2R	85.2L		85.3	85.4	CVG1	MKL1	MKL2	MS1	PeTa	WaGa	MCC13	UISO
	dCq	-3.11	-3.467	-2.734	-2.262	-2.591	0.016815	-1.765	-1.264	-5.986	-8.438	-8.747	-7.791	-5.646	-1.912	-5.462	-4.593	6.835
	STD	0.121	0.359	0.154	0.181	0.068		0.053	0.172	0.543	1.277	1.346	0.592	0.363	0.116	0.123	0.214
	Nanos 3	84.5R	85.1R	85.1L	85.2R	85.2L		85.3	85.4	CVG1	MKL1	MKL2	MS1	PeTa	WaGa	MCC13	UISO
	dCq	-4.13	-3.777	-3.143	-3.767	-2.06	0.209988	-1.827	-2.083	-0.417	-3.14	-1.87	-1.8	-2.22	-1.31	-3.56	-2.03	1.83
	STD	0.138	0.354	0.135	0.13	0.18		0.015	0.215	0.15	0.23	0.304	0.015	0.194	0.147	0.204	0.469
McPyv	McPyv LT	84.5R	85.1R	85.1L	85.2R	85.2L		85.3	85.4	CVG1	MKL1	MKL2	MS1	PeTa	WaGa	MCC13	UISO
	dCq	-0.467	-1.11	-0.203	-0.94	-0.574	0.465037	-0.763	-0.843	-0.32	-0.367	-0.78	0.243	-0.65	1.093	NaN	NaN	1.873
	STD	0.635	0.074	0.099	1.219	0.134		0.171	0.44	0.162	0.151	0.233	0.198	0.282	0.352	NaN	NaN

## Sheet: S2D
RT-qPCR gene expression comparison between VMLTs and their corresponding primeval stem cell lines and statisctical analysis
VMLT = VP-MCCLike Tumor	VMLT1 = hiPSC_A4_L82 derived VMLT; VMLT2 = hPGCLC_A4_L82 derived VMLT
FINDING Summary:
1. For all neural genes, both VMLT1 and VMLT2 showed upregulation relative to their corresponding primeval stem cells with rare exceptions:
1) NSE, which is also a known stem cell marker, showed high expression in both hiPSC_A4_L82 and hPGCLC_A4_L82. There was no statistically significant NSE gene expression upregulation in
either VMLT1 or VMLT2 from their corresponsing primeval stem cells (p>0.05, Column 7 and Column 17).
2) Chromogranin was not statistically significantly upregulated in VMLT1s, compared to hiPSC_A4_L82 (p>0.05 in column 7); while it was statistically significantly upregulated in VMLT2s from hPGCLC_A4_L82 (p<0.05 in column 17).
This explains VMLT1 chromogranin expression was statically lower than that of VP-MCC lines (p<0.05) in Table S2B, but not in hPGCLC_A4_L82 derived VMLT2s (p>0.05) in Table S2B.
3) Although ATOH1 gene expression was mildly upregulated in both VMLT1s and VMLT2s relative to their corresponding primeval stem cell lines with statsitical significance (p<0.05 in Column 7 and Column 17), the ATOH1
expression levels were the only neuroendocrine genes we tested with mRNA expression levels not only statistically significantly lower than that of VP-MCCs (p<0.05 in TableS2B), but also has a large minimum gap (ddCq>4.5 and >22 fold)
between any VMLT and any member of the VP-MCC lines tested, indicating a true biological discrepancy of ATOH1 gene expression between VMLTs and VP-MCC lines. This might be due to the incipient nature rather than late stages
of these VMLT tumors [55].
2. For epithelial genes, both VMLT1s and VMLT2s upregulated CK20 expression, while neither of the two primeval stem cells expressed CK20. Although CK20 expression levels of VMLTs were mildly lower than VP-MCC lines with
statistical significance (p<0.05, Table S2B), the maximal gap of CK gene expression between VMLTs and VP-MCC lines texted was <3 fold (ddCq<1.5) while gene expression levels vary signficantly between VP-MCCs,
including between the VP-MCC lines tested (Table S2B). IHC studies also showed dot-like CK20 staining in some VMLTs (Figure 3, Figure S16-S21). It is also known that CK20 may rarely not express in Merkel cell carcinomas, including
VP-MCC [22, 23]. Therefore, the mildly lower CK20 expression by VMLTs, although statistically significant, may not be biologically significant.
3. For pluripotency genes and early hPGC gene expression, most upregulation and downregulation in VMLTs were expected based on the primeval stem cell origin. SOX2 gene expression stayed high as expected for hiPSC_A4_L82
derived VMLT1s (p>0.05 in Column 7), but were upregulated(p<0.05 in Column 17) in VMLT2s derived from hPGCLC_A4_L82 that are known to express SOX17 rather than SOX2 [44]. In contrast, early hPGC gene Sox17 was
downregulated (p<0.05 in Column 17) in VMLT2s from the high levels in hPGCLC_A4_L82, while SOX17 stayed low in VMLT1s derived form hiPSC_A4_L82 that are known to express high level SOX2 rather than SOX17 [44]. The same
trend was seen for other two early hPGC genes Blimp1 and Nanos3 as well. However, pluripotency gene Nanog and early hPGC gene TFAP2C exhibited high gene expression in both hiPSC_A4_L82 and hPGCLC_A4_L82 as expected [44].
Therefore, their down regulations toward low VP-MCC levels were observed in both VMLT1s and VMLT2s (p<0.05 in Column 7 and Column 17). There was only one surprising finding, which was lack of significant down regulation of
OCT4 gene expression in VMLT1s (p>0.05 in Column 7), although it was downregulated to VP-MCC levels in VMLT2s (p<0.05 in Column 17). IHC studies have proven (Figure S22) no PLAP or CD30 [1] expression od VMLT1s and therefore
excluded embryonic carcinoma component in the VMLT1(+) tumors.
4. For viral McPyV LT antigen expression: Upregulation of ddCq>2 (>4 fold) was noted for all VMLTs (p<0.05 in Column 7 and Column 17).to reach the viral LT antigen expression levels of VP-MCCs (Table S2B).
Gene Category	Genes	cell line injected	dCq1	dCq2	dCq3	p(VMLT1 vs hiPSC_A4_L82)	Mouse #84.5	Mouse #85.1		Mouse #85.2		cell line injected	dCq1	dCq2	dCq3	p(VMLT2 vs hPGCLC_A4_L82)	Mouse #85.3	Mouse #85.4	p (VMLT1s vs VMLT2s)	VP-MCC cell lines						VN-MCC cell lines
NE	INSM1	hiPSC_A4_L82					84.5R	85.1R	85.1L	85.2R	85.2L	hPGCLC L82					85.3	85.4	0.95225	CVG1	MKL1	MKL2	MS1	PeTa	WaGa	MCC13	UISO
	dCq	-12.525	-12.934	-12.526	-12.115	1.04573e-05	-6.867	-6.531	-7.486	-5.636	-6.776	-9.62	-9.492	-10.189	-9.179	0.0111687	-7.165	-6.224		-4.926	-5.515	-4.485	-3.558	-5.369	-4.502	NaN	NaN
	STD	0.41					0.485	0.231	0.565	0.462	0.525	0.517					0.105	0.576		0.167	0.158	0.171	0.052	0.016	0.086	NaN	NaN
	Chromogranin A	hiPSC_A4_L82					84.5R	85.1R	85.1L	85.2R	85.2L	hPGCLC L82					85.3	85.4	0.00483721	CVG1	MKL1	MKL2	MS1	PeTa	WaGa	MCC13	UISO
	dCq	-4.164	-4.342	-3.897	-4.255	0.177407	-4.843	-5.173	-4.642	-4.793	-3.811	-4.731	-4.374	-4.959	-4.85	0.00765018	-2.376	-2.968		-2.155	-4.006	-2.957	-3.355	-4.486	-3.341	-4.131	-2.742
	STD	0.236					0.314	0.227	0.024	0.21	0.603	0.311					0.112	0.082		0.817	0.415	0.54	0.538	0.352	0.858	0.04	0.186
	Synaptophasin	hiPSC_A4_L82					84.5R	85.1R	85.1L	85.2R	85.2L	hPGCLC L82					85.3	85.4	0.103368	CVG1	MKL1	MKL2	MS1	PeTa	WaGa	MCC13	UISO
	dCq	-4.838	-4.958	-4.696	-4.86	0.00065654	-2.209	-3.285	-2.719	-1.732	-1.901	-4.722	-4.771	-4.936	-4.45	0.000465642	-1.324	-1.514		-1.116	-1.132	-0.187	-0.201	-1.223	-0.618	-2.511	-0.874
	STD	0.132					0.378	0.467	0.275	0.256	0.075	0.247					0.106	0.092		0.295	0.209	0.371	0.439	0.423	0.61	0.222	0.484
	NCAM	hiPSC_A4_L82					84.5R	85.1R	85.1L	85.2R	85.2L	hPGCLC L82					85.3	85.4	0.261673	CVG1	MKL1	MKL2	MS1	PeTa	WaGa	MCC13	UISO
	dCq	-3.955	4.03	4.04	3.76	0.00013052	1.39	-0.71	0.34	-0.737	1.073	-3.509	3.53	3.54	3.45	0.000151032	1.09	1.323		0.023	0.554	0.156	1.911	-0.509	0.325	-7.036	0.189
	STD	0.14					0.086	0.098	0.053	0.658	0.364	0.048					0.074	0.025		0.258	0.232	0.306	0.278	0.244	0.26	0.499	0.082
	Pax6	hiPSC_A4_L82					84.5R	85.1R	85.1L	85.2R	85.2L	hPGCLC L82					85.3	85.4	0.0795689	CVG1	MKL1	MKL2	MS1	PeTa	WaGa	MCC13	UISO
	dCq	-7.698	-7.68	-7.81	-7.6	2.41343e-05	0.403	-0.877	-0.797	0.221	0.54	-7.649	-7.39	-7.53	-8.03	0.000406589	1.8	0.62		-0.182	-0.428	-0.041	0.902	-1.012	0.502	-3.686	-2.812
	STD	0.104					0.048	0.026	0.227	0.07	0.031	0.34					0.245	0.29		0.301	0.445	0.178	0.213	0.02	0.163	0.205	0.179
	POU3F2	hiPSC_A4_L82					84.5R	85.1R	85.1L	85.2R	85.2L	hPGCLC L82					85.3	85.4	0.607582	CVG1	MKL1	MKL2	MS1	PeTa	WaGa	MCC13	UISO
	dCq	-6.824	-6.869	-6.728	-6.878	6.03919e-07	0.615	-0.222	-0.091	0.963	0.893	-7.8	-8.493	-7.209	-7.689	0.00134594	-0.501	0.778		1.224	1.132	0.664	1.664	2.19	0.694	-6.967	-0.653
	STD	0.084					0.456	0.1	0.162	0.247	0.213	0.649					0.171	0.122		0.509	0.214	1.85	0.066	0.115	0.056	0.029	0.092
	ATOH1	hiPSC_A4_L82					84.5R	85.1R	85.1L	85.2R	85.2L	hPGCLC L82					85.3	85.4	0.875918	CVG1	MKL1	MKL2	MS1	PeTa	WaGa	MCC13	UISO
	dCq	-6.709	-6.677	-6.616	-6.834	0.0104485	-5.641	-4.725	-3.775	-2.453	-3.976	-6.957	-7.792	-6.068	-7	0.0248757	-4.223	-4.296		2.299	2.423	2.947	3.216	2.648	2.308	-7.612	-4.519
	STD	0.112					0.273	0.28	0.102	0.209	0.18	0.863					0.546	0.179		0.004	0.158	0.097	0.124	0.129	0.306	0.837	0.16
	NSE	hiPSC_A4_L82					84.5R	85.1R	85.1L	85.2R	85.2L	hPGCLC L82					85.3	85.4	0.549593	CVG1	MKL1	MKL2	MS1	PeTa	WaGa	MCC13	UISO
	dCq	0.423	0.54	0.27	0.46	0.121634	0.5	-0.782	-0.487	0.1	0.017	0.841	1.02	0.26	1.26	0.171773	-0.043	0.28		1.866	1.486	1.083	1.923	1.369	1.705	-1.574	-0.349
	STD	0.141					0.116	0.031	0.107	0.05	0.07	0.52					0.083	0.067		0.412	0.088	0.061	0.075	0.104	0.096	0.302	0.23
	KRT8	hiPSC_A4_L82					84.5R	85.1R	85.1L	85.2R	85.2L	hPGCLC L82					85.3	85.4	0.791732	CVG1	MKL1	MKL2	MS1	PeTa	WaGa	MCC13	UISO
	dCq	-2.467	-2.494	-2.571	-2.339	0.0111525	-7.585	-5.564	-5.345	-3.567	-5.676	-0.321	-1.397	0.143	0.302	0.00845815	-5.746	-4.736		-3.668	-4.733	-2.365	-2.495	-4.666	-2.442	-4.24	-5.167
	STD	0.118					0.469	0.158	0.47	0.191	0.331	0.938					0.204	0.288		0.835	0.439	0.186	0.173	0.129	0.07	0.113	0.509
	KRT18	hiPSC_A4_L82					84.5R	85.1R	85.1L	85.2R	85.2L	hPGCLC L82					85.3	85.4	0.569699	CVG1	MKL1	MKL2	MS1	PeTa	WaGa	MCC13	UISO
	dCq	-10.691	-9.472	-12.421	-10.182	0.0016405	-6.987	-4.678	-5.31	-3.319	-5.439	1.333	1.573	0.647	1.789	0.0166152	-7.95	-4.079		-1.628	-3.679	-0.822	-1.814	-3.223	-1.97	-3.924	-5.774
	STD	1.539					0.373	0.286	0.354	0.446	0.609	0.607					0.968	0.3		0.294	0.243	0.342	0.159	0.153	0.215	0.742	0.115
	KRT20	hiPSC_A4_L82					84.5R	85.1R	85.1L	85.2R	85.2L	hPGCLC L82					85.3	85.4	0.78902	CVG1	MKL1	MKL2	MS1	PeTa	WaGa	MCC13	UISO
	dCq	NaN	NA	NA	NA	NA	-12.147	-5.739	-8.146	-7.335	-11.206	NaN	NA	NA	NA	NA	-10.547	-5.956		-2.065	-4.56	-2.105	-2.71	-0.909	-0.52	-11.673	-10.448
	STD	NaN					0.193	0.615	0.218	0.253	0.202	NaN					0.326	0.102		0.478	0.246	0.959	0.567	0.509	0.163	0.296	0.741
PL	Oct4.2	hiPSC_A4_L82					84.5R	85.1R	85.1L	85.2R	85.2L	hPGCLC L82					85.3	85.4	0.000477047	CVG1	MKL1	MKL2	MS1	PeTa	WaGa	MCC13	UISO
	dCq	0.718	0.76	0.56	0.83	0.0690574	0.977	-0.82	-0.863	-0.45	-1.647	-0.124	-0.2	0.08	-0.25	0.000218967	-6.93	-6.21		-4.775	-6.749	-6.811	-5.986	-5.738	-1.999	-7.24	-3.999
	STD	0.143					0.096	0.251	0.064	0.112	0.211	0.179					0.155	1.014		0.34	0.195	0.177	0.329	0.059	0.211	0.77	0.177
	Nanog	hiPSC_A4_L82					84.5R	85.1R	85.1L	85.2R	85.2L	hPGCLC L82					85.3	85.4	0.125549	CVG1	MKL1	MKL2	MS1	PeTa	WaGa	MCC13	UISO
	dCq	0.081	0.22	-0.26	0.29	2.56483e-05	-4.942	-4.684	-4.534	-3.341	-4.455	1.594	0.69	2.42	1.68	0.00275616	-5.932	-4.846		-5.87	-5.464	-3.606	-3.229	-4.776	-2.502	-7.61	-4.534
	STD	0.3					0.106	0.017	0.09	0.157	0.232	0.87					0.242	0.267		0.325	0.379	0.366	0.094	0.262	0.062	0.446	0.556
	Sox2	hiPSC_A4_L82					84.5R	85.1R	85.1L	85.2R	85.2L	hPGCLC L82					85.3	85.4	0.543728	CVG1	MKL1	MKL2	MS1	PeTa	WaGa	MCC13	UISO
	dCq	1.75	1.729	1.773	1.747	0.0029469	0.941	0.187	0.004	0.83	0.757	-3.396	-4.923	-0.69	-3.618	0.141312	-0.35	0.855		1.726	0.97	1.348	1.39	0.105	1.364	-3.112	0.534
	STD	0.022					0.146	0.043	0.288	0.131	0.076	1.161	-2.263	-2.78	3.305		0.179	0.036		1.06	0.727	0.346	0.171	0.331	0.64	0.16	0.26
PGC	Blimp1	hiPSC_A4_L82					84.5R	85.1R	85.1L	85.2R	85.2L	hPGCLC L82					85.3	85.4	0.506864	CVG1	MKL1	MKL2	MS1	PeTa	WaGa	MCC13	UISO
	dCq	-6.92033	-6.11	-7.58	-7.07	0.00333646	-4.62333	-3.42	-2.82667	-3.99333	-5.08	-0.558	-0.38	-0.63	-0.66	0.000151379	-3.453	-3.557		-8.121	-10.356	-7.508	-8.629	-8.473	-2.488	-7.925	-3.429
	STD	0.743236					0.305341	0.240069	0.11547	0.347707	0.548574	0.158					0.25	0.139		0.3	0.767	0.997	0.922	0.543	0.05	0.268	0.355
	Sox17	hiPSC_A4_L82					84.5R	85.1R	85.1L	85.2R	85.2L	hPGCLC L82					85.3	85.4	0.753344	CVG1	MKL1	MKL2	MS1	PeTa	WaGa	MCC13	UISO
	dCq	-5.755	-5.61	-5.4	-6.25	0.846124	-9.218	-6.236	-5.545	-4.875	-4.097	0.36	0.23	0.33	0.52	0.00276898	-6.328	-4.638		-7.588	-9.971	-8.866	-8.814	-10.196	-3.648	-10.096	-6.594
	STD	0.441					0.938	0.641	0.394	0.15	0.355	0.146					0.292	0.495		0.057	1.197	0.614	1.364	0.327	0.184	1.195	0.552
	TFAP2C	hiPSC_A4_L82					84.5R	85.1R	85.1L	85.2R	85.2L	hPGCLC L82					85.3	85.4	0.016815	CVG1	MKL1	MKL2	MS1	PeTa	WaGa	MCC13	UISO
	dCq	0.394	0.12	0.46	0.73	4.03703e-05	-3.11	-3.467	-2.734	-2.262	-2.591	2.872	2.857	2.818	2.939	0.000184617	-1.765	-1.264		-5.986	-8.438	-8.747	-7.791	-5.646	-1.912	-5.462	-4.593
	STD	0.03					0.121	0.359	0.154	0.181	0.068	0.062					0.053	0.172		0.543	1.277	1.346	0.592	0.363	0.116	0.123	0.214
	Nanos 3	hiPSC_A4_L82					84.5R	85.1R	85.1L	85.2R	85.2L	hPGCLC L82					85.3	85.4	0.0689239	CVG1	MKL1	MKL2	MS1	PeTa	WaGa	MCC13	UISO
	dCq	-5.067	-5.38	-4.94	-4.89	0.000276723	-4.13	-3.777	-3.143	-3.767	-2.06	2.405	2.56	2.51	2.14	0.00019856	-1.827	-2.083		-0.417	-3.14	-1.87	-1.8	-2.22	-1.31	-3.56	-2.03
	STD	0.266					0.138	0.354	0.135	0.13	0.18	0.227					0.015	0.215		0.15	0.23	0.304	0.015	0.194	0.147	0.204	0.469
MCPyV	McPyv LT	hiPSC_A4_L82					84.5R	85.1R	85.1L	85.2R	85.2L	hPGCLC L82					85.3	85.4	0.621617	CVG1	MKL1	MKL2	MS1	PeTa	WaGa	MCC13	UISO
	dCq	-1.61	-1.61	-1.53	-1.68	0.00507096	-0.467	-1.11	-0.203	-0.94	-0.574	-2.89	-2.5	-2.39	-3.78	0.0362803	-0.763	-0.843		-0.32	-0.367	-0.78	0.243	-0.65	1.093	NaN	NaN
	STD	0.0766					0.635	0.074	0.099	1.219	0.134	0.778					0.171	0.44		0.162	0.151	0.233	0.198	0.282	0.352	NaN	NaN
