# Supplementary material for: A Polyomavirus-Positive Merkel Cell Carcinoma Mouse Model Supports a Unified Origin for Somatic and Germ Cell Cancers
Source: Cancers (Basel). 2025 Aug 27;17(17):2800. doi: 10.3390/cancers17172800 (PMC12427375; doi:10.3390/cancers17172800)
Supplement: Supplementary file 1 [file cancers-17-02800-s001.zip › Table S4 Flow raw data and statistical calculations.xlsx]

## Sheet: 4A. FLow Summary for Fig.4A
Cell line and mouse xenograft VP-MCC-like tumor type		MFIcombined	SEMcombined
VP-MCC Lines	CVG1	13550.5	71.5
	MKL1	9567	50.7
	MKL2	16506	162
	MS1	9950	48.1
	PETA	4648	63.9
	WAGA	8169.67	50.6
VN-MCC Lines	MCC13	8780.67	46.1
	UISO	7480	60.9
Seminoma Line	TCAM2	7352.33	55.5
hiPSC_A4_L82 Line	hiPSC_A4_L82	110459	114.1
VMLT derived from hiPSC_A4_L82	T#84.5	2268	57.1
	T#85.1	2124	61.2
	T#85.2	2017	85.2
VMLT derived from hPGCLC_A4_L82	T#85.3	3111	55.1
	T#85.4	3154	42.7
	composite isotype control	2439	70

## Sheet: 4B. FLow Statistics Summary
Cell line and mouse xenograft VP-MCC-like tumor type		MFI	SEM	MFI	SEM	MFI	SEM	MFIcombined	SEMcombined			p	equal variance
VP-MCC Cell Lines	CVG1	14693	68.1	12408	74.9			13550.5	71.5		VP_MCC line vs VN_MCC Line	0.521361	two tail
	MKL1	9567	50.7					9567	50.7
	MKL2	16506	162					16506	162		MCC lines vs seminoma line TCam2	0.447275	two tail
	MS1	9950	48.1					9950	48.1
	PETA	5126	45.3	4568	71.9	4250	75.4	4648	63.9		VP-MCC lines vs seminoma line TCam2	0.444987	two tail
	WAGA	8280	41	8517	39.6	7712	69	8169.67	50.6
VN-MCC Cell Lines	MCC13	9718	54.1	8365	39.5	8259	39.5	8780.67	46.1		VN-MCC lines vs seminoma line TCam2	0.188458	two tail
	UISO	7225	48.8	7483	64.3	7732	66.9	7480	60.9
Seminoma Cell Line	TCAM2	7334	57	7389	54.9	7334	54.6	7352.33	55.5		VMLTs > Isotype control	0.382291	1 tail
hiPSC_A4_L82 Cell Line	hiPSC_A4_L82	110683	85	111368	83.4	109325	159	110459	114.1
Xenograft VP-MCC -Like Tumor	T#84.5	2268	57.1					2268	57.1		hiPSC_A4_L82 derived VMLTs > Isotypes	0.245662	1 tail
Derived from hiPSC_A4_L82	T#85.1	2124	61.2					2124	61.2
	T#85.2	2017	85.2					2017	85.2		hPGCLC_A4_L82 derived VMLTs > Isotypes	0.104088	1 tail
Xenograft VP-MCC Like Tumor	T#85.3	3111	55.1					3111	55.1
Derived from hPGCLC_A4_L82	T#85.4	3154	42.7					3154	42.7		VMLTs < VP-MCC lines	0.00130369	1 tail
					composite isotype control			2439	70
											VMLTs < VN-MCC lines	3.48345e-07	1 tail
		7334	7389	7334							VMLTs < seminoma line TCam2	3.24431e-06	1 tail
		110683	111368	109325
											VMLTs < all MCC lines and seminoma line TCam2	3.24431e-06	1 tail
											hiPSC_A4_L82 > hiPSC_A4_L82 derived VMLTs	1.19482e-05	1 tail
											hiPSC_A4_L82 > TCam2	3.45355e-09	1 tail

## Sheet: 4C. FLow Result stat processing
Cell line and mouse xenograft VP-MCC-like tumor type		MFI	SEM	MFI	SEM	MFI	SEM	MFIcombined	SEMcombined
VP-MCC Line	CVG1	14693	68.1	12408	74.9			13550.5	71.5
	MKL1	9567	50.7					9567	50.7			ALL Isotype Controls
	MKL2	16506	162					16506	162			MFIcombined	SEMcombined
	MKL2 Isotype	3277	162	3240	45.4	3204	37.3	3240.33	100.4			3228.11	100.4
	MS1	9950	48.1					9950	48.1			2339	38.8
	PETA	5126	45.3	4568	71.9	4250	75.4	4648	63.9			1741.67	38.5
	WAGA	8280	41	8517	39.6	7712	69	8169.67	50.6			3245.33	47.3
VN-MCC Line	MCC13	9718	54.1	8365	39.5	8259	39.5	8780.67	46.1			1629	38.7
	MCC13 isotype	2435	38.5	2299	38.4	2283	39.5	2339	38.8		Composite MFI & SEM	2439	70
	UISO	7225	48.8	7483	64.3	7732	66.9	7480	60.9
	UISO Isotype	1765	38	1747	38.5	1713	38.9	1741.67	38.5
Seminoma Line	TCAM2	7334	57	7389	54.9	7334	54.6	7352.33	55.5
	TCAM2 Isotype	3292	44.6	3240	48.4	3204	48.9	3245.33	47.3
hiPSC_A4_L82 Line	hiPSC_A4_L82	110683	85	111368	83.4	109325	159	110459	114.1
	hiPSC_A4_L82 Isotype	1640	36.7	1644	40	1603	39.3	1629	38.7
VMLT derived from hiPSC_A4_L82	T#84.5	2268	57.1					2268	57.1
	T#85.1	2124	61.2					2124	61.2
	T#85.2	2017	85.2					2017	85.2
VMLT derived from hPGCLC_A4_L82	T#85.3	3111	55.1					3111	55.1
	T#85.4	3154	42.7					3154	42.7

## Sheet: 4D. FLowJo Data
5mC Flow Cytometry Data Summary
Cell line and mouse xenograft VP-MCC-like tumor type		MFI	SEM	MFI	SEM	MFI	SEM
VP-MCC	CVG1	14693	68.1	12408	74.9
	MKL1	9567	50.7
	MKL2	16506	162
	MKL2 Isotype	3277	162	3240	45.4	3204	37.3
	MS1	9950	48.1
	PETA	5126	45.3	4568	71.9	4250	75.4
	WAGA	8280	41	8517	39.6	7712	69
VN-MCC	MCC13	9718	54.1	8365	39.5	8259	39.5
	MCC13 isotype	2435	38.5	2299	38.4	2283	39.5
	UISO	7225	48.8	7483	64.3	7732	66.9
	UISO Isotype	1765	38	1747	38.5	1713	38.9
Seminoma	TCAM2	7334	57	7389	54.9	7334	54.6
Seminoma_Isotype	TCAM2 Isotype	3292	44.6	3240	48.4	3204	48.9
hiPSC_A4_L82	hiPSC_A4_L82	110683	85	111368	83.4	109325	159
	hiPSC_A4_L82 Isotype	1640	36.7	1644	40	1603	39.3
VMLT derived from hiPSC_A4_L82	T#84.5	2268	57.1
	T#85.1	2124	61.2
	T#85.2	2017	85.2
VMLT derived from hPGCLC_A4_L82	T#85.3	3111	55.1
	T#85.4	3154	42.7
